# Supplementary material for: AI-Assisted Design of Chemically Recyclable Polymers for Food Packaging
Source: Polymers (Basel). 2026 Mar 17;18(6):730. doi: 10.3390/polym18060730 (PMC13030112; doi:10.3390/polym18060730)
Supplement: Supplementary file 1 [file polymers-18-00730-s001.zip]

Archive with 1 entries (1 files):
- polymers-4132906-supplementary.pdf
